# Supplementary material for: Insights on Single-Dose Espresso Coffee Capsules’ Volatile Profile: From Ground Powder Volatiles to Prediction of Espresso Brew Aroma Properties
Source: Foods. 2021 Oct 19;10(10):2508. doi: 10.3390/foods10102508 (PMC8535219; doi:10.3390/foods10102508)
Supplement: Supplementary file 1 [file foods-10-02508-s001.zip]

Archive with 4 entries (3 files):
- Supplementary Material/
- Supplementary Material/Supplementary Material-Figures.pdf
- Supplementary Material/Supplementary Material-Table S1.pdf
- Supplementary Material/Supplementary Material-Table S2.pdf
